# Supplementary material for: Influence of mutation bias and hydrophobicity on the substitution rates and sequence entropies of protein evolution
Source: PeerJ. 2018 Oct 5;6:e5549. doi: 10.7717/peerj.5549 (PMC6174885; doi:10.7717/peerj.5549)
Supplement: Supplemental Information 1 — The source code (in C programming language) can be compiled and run as explained in the README file included in the package. [file peerj-06-5549-s005.zip]

Archive with 62 entries (62 files):
- makefile
- README_Prot_evol
- Prot_evol_mean_field.c
- REM.c
- meanfield.c
- meta_meanfield.c
- random3.c
- Fit_mutation.c
- Subst_exhaustive.c
- Get_pars_pop_dyn.c
- Codes.c
- Input.c
- gen_code.c
- mutation.c
- allocate.c
- read_pdb.c
- read.c
- Sec_str_all.c
- Print_meanfield.c
- output.c
- fits.c
- optimization.c
- aa_freq_UniProt.h
- alignments.h
- allocate.h
- codes.h
- contact_matrix.h
- coord.h
- dna_evol_aux.h
- energy_BKV.h
- fits.h
- gen_code.h
- get_para_DeltaGREM.h
- get_para_pop_dyn.h
- get_para_pop_dyn_old.h
- input.h
- jtt.h
- load.h
- meanfield.h
- mutation.h
- mut_del.h
- NeedlemanWunsch.h
- optimization.h
- output.h
- Print_meanfield.h
- Profit_aux.h
- protein3.h
- random0.h
- random3.h
- read_pdb.h
- REM.h
- Sec_str_16_NR.h
- Sec_str_all.h
- Sec_str_comp.h
- selection.h
- subst_exhaustive.h
- thread_contfreq.h
- thread_rem.h
- wag.h
- Input_Prot_evol.in
- script_run_Prot_Evol.pl
- Get_pars_DeltaGREM.c
