# Supplementary material for: Influence of mutation bias and hydrophobicity on the substitution rates and sequence entropies of protein evolution
Source: PeerJ. 2018 Oct 5;6:e5549. doi: 10.7717/peerj.5549 (PMC6174885; doi:10.7717/peerj.5549)
Supplement: Supplemental Information 1 — The source code (in C programming language) can be compiled and run as explained in the README file included in the package. [file peerj-06-5549-s005.zip › makefile]

#       Makefile
#
#       Copyright 2009 Unknown <fons@arnold.cbm.uam.es>
#
#       This program is free software; you can redistribute it and/or modify
#       it under the terms of the GNU General Public License as published by
#       the Free Software Foundation; either version 2 of the License, or
#       (at your option) any later version.
#
#       This program is distributed in the hope that it will be useful,
#       but WITHOUT ANY WARRANTY; without even the implied warranty of
#       MERCHANTABILITY or FITNESS FOR A PARTICULAR PURPOSE.  See the
#       GNU General Public License for more details.
#
#       You should have received a copy of the GNU General Public License
#       along with this program; if not, write to the Free Software
#       Foundation, Inc., 51 Franklin Street, Fifth Floor, Boston,
#       MA 02110-1301, USA.

####################

PROG=Prot_evol


# Progam files

SRC=Prot_evol_mean_field.c REM.c meanfield.c meta_meanfield.c random3.c \
	Fit_mutation.c  Subst_exhaustive.c \
	Get_pars_pop_dyn.c Codes.c Input.c gen_code.c mutation.c allocate.c \
	read_pdb.c read.c Sec_str_all.c \
	Print_meanfield.c output.c fits.c optimization.c

OBJ=Prot_evol_mean_field.o REM.o meanfield.o meta_meanfield.o random3.o  \
	Fit_mutation.o Subst_exhaustive.o \
	Get_pars_pop_dyn.o Codes.o Input.o gen_code.o mutation.o allocate.o \
	read_pdb.o read.o Sec_str_all.o \
	Print_meanfield.o output.o fits.o optimization.o

# Compiler flags
CC=gcc
# CFLAGS= -O2
CFLAGS= -Wall -std=c99 -pedantic -g -pg -fbounds-check -D_FILE_OFFSET_BITS=64 -D_LARGE_FILE_SOURCE
LDFLAGS=-lm -lg2c
LDFLAGS=-lm -L/usr/lib64/libg2c.so.0.0.0

all: $(OBJ)
	$(CC) $(OBJ) -o $(PROG) $(LDFLAGS)

gnu: CC=gcc
gnu: LDFLAGS=-lm -lg2c
gnu: CFLAGS=-Wall -O3 -march=nocona -D_FILE_OFFSET_BITS=64 -D_LARGE_FILE_SOURCE
gnu: all

gnu-static: CC=gcc
gnu-static: LDFLAGS=-lm -lg2c -static
gnu-static: CFLAGS=-Wall -O3 -march=nocona -D_FILE_OFFSET_BITS=64 -D_LARGE_FILE_SOURCE
gnu-static: all

intel: CC=icc
intel: LDFLAGS=-lm
intel: CFLAGS=-Wall -static -O3 -xHOST -ipo -D_FILE_OFFSET_BITS=64 -D_LARGE_FILE_SOURCE -vec-report
intel: all

intel-static: CC=icc
intel-static: LDFLAGS=-lm -static
intel-static: CFLAGS=-Wall -static -O3 -xHOST -ipo -D_FILE_OFFSET_BITS=64 -D_LARGE_FILE_SOURCE -vec-report
intel-static: all


%.o: %.cpp
	$(CC) $(LDFLAGS) $(CFLAGS) -c $< -o $@

clean:
	rm -fr $(OBJ) $(PROG)
