# Supplementary material for: Influence of mutation bias and hydrophobicity on the substitution rates and sequence entropies of protein evolution
Source: PeerJ. 2018 Oct 5;6:e5549. doi: 10.7717/peerj.5549 (PMC6174885; doi:10.7717/peerj.5549)
Supplement: Supplemental Information 1 — The source code (in C programming language) can be compiled and run as explained in the README file included in the package. [file peerj-06-5549-s005.zip › random3.c]

/*
	File: random3.c
	
	Deals with rumber numbers (four-tap shift-register).
	
	Revision: Jan 17, 2007
*/

#include <stdio.h>

#include "random3.h"

/* limit */
#define RANDOMLIMIT				(RANDOMTYPE)2147483647
#define INVRANDOMLIMITFLOATING	(double)(1.0/2147483648.0)

/* multiplier */
#define MULTIPLIER				(RANDOMTYPE)16807

/* the array of random numbers */
RANDOMTYPE random_array[16384];

/* next random number */
RANDOMTYPE *random_which1, *random_which2, *random_which3, *random_which4, *random_which5;

/* end of the array */
RANDOMTYPE *random_end;

void InitRandom( RANDOMTYPE seed)
{
  int i, j;
  RANDOMTYPE random, composite;
  
  /* check size of RANDOMTYPE */
  /*if( sizeof( RANDOMTYPE) != 4){
    fprintf( stderr, "Wrong size for RANDOMTYPE\n");
    }*/
  
  /* create array of random numbers */
  random= seed;
  for( i= 0; i < 16384; i++){
    composite= (RANDOMTYPE)0;
    for( j= 0; j < 31; j++){
      /* overflow ? */
      if( (random *= MULTIPLIER) > RANDOMLIMIT){
	random -= (RANDOMLIMIT+1);
      }	  
      /* use only most significant bit */
      composite= (composite << 1) | ((random >> 30) & 1);
    }
    random_array[i]= composite;
  }
  
  /* initialize the pointer */
  random_which1= random_array+10000;
  random_which2= random_array+10000-471;
  random_which3= random_array+10000-1586;
  random_which4= random_array+10000-6988;
  random_which5= random_array+10000-9689;
  random_end= random_array+16384;
}

RANDOMTYPE Random()
{
  /* create random number */
  if( ++random_which1 == random_end)
    {
      random_which1= random_array;
    }
  if( ++random_which2 == random_end)
    {
      random_which2= random_array;
    }
  if( ++random_which3 == random_end)
    {
      random_which3= random_array;
    }
  if( ++random_which4 == random_end)
    {
      random_which4= random_array;
    }
  if( ++random_which5 == random_end)
    {
      random_which5= random_array;
    }
  
  return( *random_which1=
	  *random_which2 ^ *random_which3 ^ *random_which4 ^ *random_which5);
}

double RandomFloating()
{
  /* create random number */
  if( ++random_which1 == random_end)
    {
      random_which1= random_array;
    }
  if( ++random_which2 == random_end)
    {
      random_which2= random_array;
    }
  if( ++random_which3 == random_end)
    {
      random_which3= random_array;
    }
  if( ++random_which4 == random_end)
    {
      random_which4= random_array;
    }
  if( ++random_which5 == random_end)
    {
      random_which5= random_array;
    }
  
  return( INVRANDOMLIMITFLOATING*
	  (double)(*random_which1=
		   *random_which2 ^ *random_which3 ^ 
		   *random_which4 ^ *random_which5));
}
