# Supplementary material for: Influence of mutation bias and hydrophobicity on the substitution rates and sequence entropies of protein evolution
Source: PeerJ. 2018 Oct 5;6:e5549. doi: 10.7717/peerj.5549 (PMC6174885; doi:10.7717/peerj.5549)
Supplement: Supplemental Information 1 — The source code (in C programming language) can be compiled and run as explained in the README file included in the package. [file peerj-06-5549-s005.zip › output.c]

#include <stdio.h>
#include <string.h>
#include "output.h"

FILE *Output_file(char *name_file, char *what, char *ext)
{
  char nameout[200];
  sprintf(nameout, "%s_%s.%s", name_file, what, ext);
  FILE *file_out=fopen(nameout, "w");
  printf("Writing %s\n", nameout);
  return(file_out);
}
