# Supplementary material for: Influence of mutation bias and hydrophobicity on the substitution rates and sequence entropies of protein evolution
Source: PeerJ. 2018 Oct 5;6:e5549. doi: 10.7717/peerj.5549 (PMC6174885; doi:10.7717/peerj.5549)
Supplement: Supplemental Information 1 — The source code (in C programming language) can be compiled and run as explained in the README file included in the package. [file peerj-06-5549-s005.zip › aa_freq_UniProt.h]

//char AA_code[]="AEQDNLGKSVRTPIMFYCWH";
float AA_freq_UniProt[20]={8.25, 6.75, 3.93, 5.45, 4.06, 9.66, 7.07, 5.84, 6.57, 6.86, 5.53, 5.34, 4.70, 5.95, 2.41, 3.86, 2.92, 1.37, 1.08, 2.27};
//Source: http://web.expasy.org/docs/relnotes/relstat.html
