# Supplementary material for: Influence of mutation bias and hydrophobicity on the substitution rates and sequence entropies of protein evolution
Source: PeerJ. 2018 Oct 5;6:e5549. doi: 10.7717/peerj.5549 (PMC6174885; doi:10.7717/peerj.5549)
Supplement: Supplemental Information 1 — The source code (in C programming language) can be compiled and run as explained in the README file included in the package. [file peerj-06-5549-s005.zip › alignments.h]

char **Read_MSA(int *N, int *L, char ***name_seq, int **selected,
		char *file_ali, float thr);
int Find_seq(int *ali_seq, int *seq_L, float *seq_id,
	     char *seq_PDB, int len, char **MSA, int n_seq, int L_ali);
