# Supplementary material for: Influence of mutation bias and hydrophobicity on the substitution rates and sequence entropies of protein evolution
Source: PeerJ. 2018 Oct 5;6:e5549. doi: 10.7717/peerj.5549 (PMC6174885; doi:10.7717/peerj.5549)
Supplement: Supplemental Information 1 — The source code (in C programming language) can be compiled and run as explained in the README file included in the package. [file peerj-06-5549-s005.zip › allocate.h]

int ** Allocate_mat2_i(int n1, int n2);
float  **Allocate_mat2_f(int n1, int n2);
double **Allocate_mat2_d(int n1, int n2);
void Empty_matrix_i(int **matrix, int N);
void Empty_matrix_f(float **matrix, int N);
void Empty_matrix_d(double **matrix, int N);
