# Supplementary material for: Influence of mutation bias and hydrophobicity on the substitution rates and sequence entropies of protein evolution
Source: PeerJ. 2018 Oct 5;6:e5549. doi: 10.7717/peerj.5549 (PMC6174885; doi:10.7717/peerj.5549)
Supplement: Supplemental Information 1 — The source code (in C programming language) can be compiled and run as explained in the README file included in the package. [file peerj-06-5549-s005.zip › contact_matrix.h]

short **Contact_matrix(struct residue *seq, int N_res, int *N_cont,
		       char l_cont, int ij_min);
struct contact *Contact2Contlist(short **contact, int nres, int ncont);
