# Supplementary material for: Influence of mutation bias and hydrophobicity on the substitution rates and sequence entropies of protein evolution
Source: PeerJ. 2018 Oct 5;6:e5549. doi: 10.7717/peerj.5549 (PMC6174885; doi:10.7717/peerj.5549)
Supplement: Supplemental Information 1 — The source code (in C programming language) can be compiled and run as explained in the README file included in the package. [file peerj-06-5549-s005.zip › dna_evol_aux.h]

#define NUC_CHAR "ATGC"
#define AMIN_CODE "AEQDNLGKSVRTPIMFYCWH"

int Compute_rates(float *rate, float *freq_nuc, float trans_ratio);
int Get_name(char *name, char *name_seq, int N);
int Mutate_seq(char *dna_seq, char **codon, char *coded_aa,
	       short *aa_seq, short *aa_seq_new,
	       int *nuc_mut, char *nuc_new, int *res_mut, int *aa_new);
