# Supplementary material for: Influence of mutation bias and hydrophobicity on the substitution rates and sequence entropies of protein evolution
Source: PeerJ. 2018 Oct 5;6:e5549. doi: 10.7717/peerj.5549 (PMC6174885; doi:10.7717/peerj.5549)
Supplement: Supplemental Information 1 — The source code (in C programming language) can be compiled and run as explained in the README file included in the package. [file peerj-06-5549-s005.zip › energy_BKV.h]

char AA_code[]="AEQDNLGKSVRTPIMFYCWH";
float Econt[21][21]={
  {-0.0557,0.1317,-0.0416,0.1008,0.1033,-0.1703,0.1919,0.0712,0.0625,-0.1401,0.0936,0.0346,0.1388,-0.0777,-0.0764,-0.1279,-0.1555,-0.1011,-0.0764,0.0340,0.000},
{0.1317,0.1305,-0.0407,0.1551,0.1139,0.0809,0.2339,-0.2569,0.0711,0.1023,-0.3422,0.0553,0.2239,0.1180,0.0692,0.0777,-0.0467,0.1269,-0.1029,-0.0939,0.000},
{-0.0416,-0.0407,-0.0539,-0.0420,-0.0050,-0.0234,0.1598,-0.0620,0.1154,0.0917,-0.0165,-0.0305,0.0972,-0.0595,-0.1043,-0.0243,-0.1439,0.0536,-0.0637,0.0043,0.000},
{0.1008,0.1551,-0.0420,0.0888,0.0110,0.2647,0.1180,-0.1256,0.0419,0.2954,-0.1857,0.1030,0.2238,0.1830,-0.0190,0.0927,-0.1004,0.1158,-0.0163,-0.0695,0.000},
{0.1033,0.1139,-0.0050,0.0110,-0.0921,0.0783,0.1107,-0.0399,0.1280,0.1214,-0.0119,0.0281,0.1407,0.1636,0.0153,-0.0063,-0.1071,-0.0845,-0.0284,0.0318,0.000},
{-0.1703,0.0809,-0.0234,0.2647,0.0783,-0.4961,0.0973,0.0455,0.1023,-0.4563,-0.0586,-0.0309,0.0559,-0.5078,-0.1988,-0.5337,-0.2524,-0.1383,-0.2483,-0.0270,0.000},
{0.1919,0.2339,0.1598,0.1180,0.1107,0.0973,0.2071,0.2049,0.1077,0.1613,-0.0288,0.1787,0.2047,0.1373,-0.0582,0.0833,-0.0082,-0.0947,-0.1628,0.0971,0.000},
{0.0712,-0.2569,-0.0620,-0.1256,-0.0399,0.0455,0.2049,0.1218,0.1654,0.0566,0.0861,0.0538,0.0984,0.0593,0.0925,-0.0567,-0.1259,0.0144,-0.1084,0.0422,0.000},
{0.0625,0.0711,0.1154,0.0419,0.1280,0.1023,0.1077,0.1654,0.0803,0.1640,0.0385,0.0206,0.1512,0.0364,0.0150,0.0480,0.0095,-0.0461,-0.0691,-0.0065,0.000},
{-0.1401,0.1023,0.0917,0.2954,0.1214,-0.4563,0.1613,0.0566,0.1640,-0.5019,0.0402,0.0005,0.1056,-0.4254,-0.2081,-0.3974,-0.2779,-0.2521,-0.2751,0.0047,0.000},
{0.0936,-0.3422,-0.0165,-0.1857,-0.0119,-0.0586,-0.0288,0.0861,0.0385,0.0402,0.0304,-0.0078,-0.0681,-0.0283,0.0006,-0.1048,-0.1249,0.0023,-0.1833,-0.0280,0.000},
{0.0346,0.0553,-0.0305,0.1030,0.0281,-0.0309,0.1787,0.0538,0.0206,0.0005,-0.0078,0.0056,0.1827,-0.0833,0.0094,-0.1126,-0.1353,-0.0116,0.0057,0.0737,0.000},
{0.1388,0.2239,0.0972,0.2238,0.1407,0.0559,0.2047,0.0984,0.1512,0.1056,-0.0681,0.1827,0.1050,0.0799,-0.0148,-0.0813,-0.1144,0.0614,-0.0966,0.0420,0.000},
{-0.0777,0.1180,-0.0595,0.1830,0.1636,-0.5078,0.1373,0.0593,0.0364,-0.4254,-0.0283,-0.0833,0.0799,-0.5836,-0.2286,-0.3736,-0.3122,-0.2275,-0.1931,-0.0361,0.000},
{-0.0764,0.0692,-0.1043,-0.0190,0.0153,-0.1988,-0.0582,0.0925,0.0150,-0.2081,0.0006,0.0094,-0.0148,-0.2286,-0.1078,-0.1790,-0.1626,-0.0505,-0.0879,-0.0380,0.000},
{-0.1279,0.0777,-0.0243,0.0927,-0.0063,-0.5337,0.0833,-0.0567,0.0480,-0.3974,-0.1048,-0.1126,-0.0813,-0.3736,-0.1790,-0.3033,-0.4673,-0.2999,-0.3542,-0.1262,0.000},
{-0.1555,-0.0467,-0.1439,-0.1004,-0.1071,-0.2524,-0.0082,-0.1259,0.0095,-0.2779,-0.1249,-0.1353,-0.1144,-0.3122,-0.1626,-0.4673,-0.2607,-0.2543,-0.3373,-0.1866,0.000},
{-0.1011,0.1269,0.0536,0.1158,-0.0845,-0.1383,-0.0947,0.0144,-0.0461,-0.2521,0.0023,-0.0116,0.0614,-0.2275,-0.0505,-0.2999,-0.2543,-0.7318,-0.1057,-0.0478,0.000},
{-0.0764,-0.1029,-0.0637,-0.0163,-0.0284,-0.2483,-0.1628,-0.1084,-0.0691,-0.2751,-0.1833,0.0057,-0.0966,-0.1931,-0.0879,-0.3542,-0.3373,-0.1057,-0.1076,-0.0191,0.000},
{0.0340,-0.0939,0.0043,-0.0695,0.0318,-0.0270,0.0971,0.0422,-0.0065,0.0047,-0.0280,0.0737,0.0420,-0.0361,-0.0380,-0.1262,-0.1866,-0.0478,-0.0191,-0.0021,0.000},
{0.00,0.00,0.00,0.00,0.00,0.00,0.00,0.00,0.00,0.00,0.00,0.00,0.00,0.00,0.00,0.00,0.00,0.00,0.00,0.00,0.00}
};
float hydro[20]={0.1366,-0.0484, 0.0325,-0.1233,-0.0345, 0.4251,-0.0464,-0.0101,-0.0432, 0.4083, 0.0363, 0.0589, 0.0019, 0.4172, 0.1747, 0.4076, 0.3167, 0.2745, 0.2362, 0.0549}; // IH hydrophobicity scale
