# Supplementary material for: Influence of mutation bias and hydrophobicity on the substitution rates and sequence entropies of protein evolution
Source: PeerJ. 2018 Oct 5;6:e5549. doi: 10.7717/peerj.5549 (PMC6174885; doi:10.7717/peerj.5549)
Supplement: Supplemental Information 1 — The source code (in C programming language) can be compiled and run as explained in the README file included in the package. [file peerj-06-5549-s005.zip › get_para_DeltaGREM.h]

int Get_para(int argc, char **argv,
	     char ***file_pdb, char chain[], char *file_str,
	     float *TEMP, float *sU1, float *sC0, float *sC1, int *REM,
	     char **file_ali, char **file_mut, char *dir_out);
