# Supplementary material for: Influence of mutation bias and hydrophobicity on the substitution rates and sequence entropies of protein evolution
Source: PeerJ. 2018 Oct 5;6:e5549. doi: 10.7717/peerj.5549 (PMC6174885; doi:10.7717/peerj.5549)
Supplement: Supplemental Information 1 — The source code (in C programming language) can be compiled and run as explained in the README file included in the package. [file peerj-06-5549-s005.zip › get_para_pop_dyn.h]

int Get_para(int argc, char **argv,
	     char *file_pdb, char chain[],
	     char *file_seq, char *file_str, float *TEMP,
	     float *sU1, float *sC0, float *sC1, int *REM3, float *SEC_STR,
	     int *REMUT, long *IT_MAX, int *NEUTRAL, int *MEANFIELD,
	     int *OPT_LAMBDA, float *LAMBDA, float *DG_OPT, int *N_pop, 
	     int *GET_FREQ, float *freq_nuc, float *trans_ratio,
	     float *kCpG, float *TWONUC, char *EXCHANGE, char *MATRIX,
	     int *FORMAT, int *PRINT_E, char **file_ali, char *MODEL,
	     char *dir_out);
