# Supplementary material for: Influence of mutation bias and hydrophobicity on the substitution rates and sequence entropies of protein evolution
Source: PeerJ. 2018 Oct 5;6:e5549. doi: 10.7717/peerj.5549 (PMC6174885; doi:10.7717/peerj.5549)
Supplement: Supplemental Information 1 — The source code (in C programming language) can be compiled and run as explained in the README file included in the package. [file peerj-06-5549-s005.zip › get_para_pop_dyn_old.h]

int Get_para(int argc, char **argv, char *file_seq, int *N_pop,
	     float *sel_coeff, float *freq_nuc, float *trans_ratio,
	     float *IT_MAX, float *thr_a, float *thr_E,
	     unsigned long *iran, float *s0,
	     char *file_ene, char *file_str, char *file_code);
