# Supplementary material for: Influence of mutation bias and hydrophobicity on the substitution rates and sequence entropies of protein evolution
Source: PeerJ. 2018 Oct 5;6:e5549. doi: 10.7717/peerj.5549 (PMC6174885; doi:10.7717/peerj.5549)
Supplement: Supplemental Information 1 — The source code (in C programming language) can be compiled and run as explained in the README file included in the package. [file peerj-06-5549-s005.zip › input.h]

#include <stdio.h>
char Maiuscule(char);
char Minuscule(char);
int Check_file(char *name);
FILE *Open_file_r(char *name, char *code_name, char *message);
float Read_column(char **s, char *string, int i);
void Read_hydro_list(char *file_hydro, char *hydro_name, float *hydro);
