# Supplementary material for: Influence of mutation bias and hydrophobicity on the substitution rates and sequence entropies of protein evolution
Source: PeerJ. 2018 Oct 5;6:e5549. doi: 10.7717/peerj.5549 (PMC6174885; doi:10.7717/peerj.5549)
Supplement: Supplemental Information 1 — The source code (in C programming language) can be compiled and run as explained in the README file included in the package. [file peerj-06-5549-s005.zip › jtt.h]

char AA_JTT[20]="ARNDCQEGHILKMFPSTWYV";
float JTT[20][20]={
  {0,0,0,0,0,0,0,0,0,0,0,0,0,0,0,0,0,0,0,0},
  {58,0,0,0,0,0,0,0,0,0,0,0,0,0,0,0,0,0,0,0},
  {54,45,0,0,0,0,0,0,0,0,0,0,0,0,0,0,0,0,0,0},
  {81,16,528,0,0,0,0,0,0,0,0,0,0,0,0,0,0,0,0,0},
  {56,113,34,10,0,0,0,0,0,0,0,0,0,0,0,0,0,0,0,0},
  {57,310,86,49,9,0,0,0,0,0,0,0,0,0,0,0,0,0,0,0},
  {105,29,58,767,5,323,0,0,0,0,0,0,0,0,0,0,0,0,0,0},
  {179,137,81,130,59,26,119,0,0,0,0,0,0,0,0,0,0,0,0,0},
  {27,328,391,112,69,597,26,23,0,0,0,0,0,0,0,0,0,0,0,0},
  {36,22,47,11,17,9,12,6,16,0,0,0,0,0,0,0,0,0,0,0},
  {30,38,12,7,23,72,9,6,56,229,0,0,0,0,0,0,0,0,0,0},
  {35,646,263,26,7,292,181,27,45,21,14,0,0,0,0,0,0,0,0,0},
  {54,44,30,15,31,43,18,14,33,479,388,65,0,0,0,0,0,0,0,0},
  {15,5,10,4,78,4,5,5,40,89,248,4,43,0,0,0,0,0,0,0},
  {194,74,15,15,14,164,18,24,115,10,102,21,16,17,0,0,0,0,0,0},
  {378,101,503,59,223,53,30,201,73,40,59,47,29,92,285,0,0,0,0,0},
  {475,64,232,38,42,51,32,33,46,245,25,103,226,12,118,477,0,0,0,0},
  {9,126,8,4,115,18,10,55,8,9,52,10,24,53,6,35,12,0,0,0},
  {11,20,70,46,209,24,7,8,573,32,24,8,18,536,10,63,21,71,0,0},
  {298,17,16,31,62,20,45,47,11,961,180,14,323,62,23,38,112,25,16,0}
};
float fJTT[20]={0.076748,0.051691,0.042645,0.051544,0.019803,0.040752,0.061830,0.073152,0.022944,0.053761,0.091904,0.058676,0.023826,0.040126,0.050901,0.068765,0.058565,0.014261,0.032102,0.066005};
