# Supplementary material for: Influence of mutation bias and hydrophobicity on the substitution rates and sequence entropies of protein evolution
Source: PeerJ. 2018 Oct 5;6:e5549. doi: 10.7717/peerj.5549 (PMC6174885; doi:10.7717/peerj.5549)
Supplement: Supplemental Information 1 — The source code (in C programming language) can be compiled and run as explained in the README file included in the package. [file peerj-06-5549-s005.zip › NeedlemanWunsch.h]

int alignNW(char *seq1, 
	    int  length1, 
	    char *seq2, 
	    int  length2, 
	    short verbose, 
	    short identity, 
	    int  penalty, 
	    char *align1, 
	    char *align2,
	    int  *align_len);
int CalcMDMScore(char resa, char resb);
int CalcMDMScoreUC(char resa, char resb);
