# Supplementary material for: Influence of mutation bias and hydrophobicity on the substitution rates and sequence entropies of protein evolution
Source: PeerJ. 2018 Oct 5;6:e5549. doi: 10.7717/peerj.5549 (PMC6174885; doi:10.7717/peerj.5549)
Supplement: Supplemental Information 1 — The source code (in C programming language) can be compiled and run as explained in the README file included in the package. [file peerj-06-5549-s005.zip › optimization.h]

float Find_max_quad(float x1, float x2, float x3,
		    float y1, float y2, float y3,
		    float MIN, float MAX);
void Rearrange_points(float *x1, float *x2, float *x3,
		      float *y1, float *y2, float *y3,
		      float x0, float y0);
