# Supplementary material for: Influence of mutation bias and hydrophobicity on the substitution rates and sequence entropies of protein evolution
Source: PeerJ. 2018 Oct 5;6:e5549. doi: 10.7717/peerj.5549 (PMC6174885; doi:10.7717/peerj.5549)
Supplement: Supplemental Information 1 — The source code (in C programming language) can be compiled and run as explained in the README file included in the package. [file peerj-06-5549-s005.zip › random3.h]

/*
	File: random3.h
	
	Revision: Jun 06, 2000
*/

typedef unsigned long RANDOMTYPE;

void InitRandom( RANDOMTYPE);
RANDOMTYPE Random();
double RandomFloating();
