# Supplementary material for: Influence of mutation bias and hydrophobicity on the substitution rates and sequence entropies of protein evolution
Source: PeerJ. 2018 Oct 5;6:e5549. doi: 10.7717/peerj.5549 (PMC6174885; doi:10.7717/peerj.5549)
Supplement: Supplemental Information 1 — The source code (in C programming language) can be compiled and run as explained in the README file included in the package. [file peerj-06-5549-s005.zip › REM.h]

struct REM{
  float DeltaG;
  float G_misf;
  float G_unf;
  float Tf;
  double E_loc;
  double E_nat;
  double E1;
  double E2;
  double E22, E23, E24;
  double E3;
  double E321, E332, E342;
  double e342, E343_2, E343_3;
  double E353, E363;
  double *c1U1;
  double *c332U2;
  int L;
  int REM;
  float T; // Temperature
  float S_C; // Entropy of compact conformations
  float S_U; // Entropy of unfolded conformations
};

char FILE_STR[1000];

void Initialize_E_REM(struct REM *E, int L, int REM,
		      float TEMP, float S_C, float S_U,
		      char *file_str, int ini);
void Empty_E_REM(struct REM *E);
void Copy_E_REM(struct REM *E2, struct REM *E1);
float Mutate_DG_overT_contfreq(struct REM *E, short *aa_seq,
			       int **C_nat, int *i_sec,
			       int res_mut, short aa_new);
float Compute_hydro(short *aa_seq, int L);
float Compute_DG_overT_contfreq(struct REM *E,
				short *aa_seq, int **C_nat, int *i_sec);
float Print_DG_contfreq(struct REM *E, char *name);
void Test_contfreq(struct REM *E, short *aa_seq,
		   char *file_str, char *nameout);
int **Fill_C_nat(int length, short **contact);
int **Get_target(char *file_str, char *name_tar, int *len_tar);
float Compute_Tfreeze(struct REM *E);

void Set_to_zero(struct REM *E);
float G_misfold(struct REM *E);
float DeltaG(float E_nat, float G_misf, float S_U);
extern int LEN;

char AA_code[21];
float Econt[21][21];
float hydro[20];

//float conf_entropy;
extern double *Cont_freq, NC1, NC2, NC3;
extern double *C221_ij, *C232_i, C242;
extern double *C321_ij, *C342_ij, *C343_3_i, *C353_i, C363;
extern double **C332_ij, **C343_22_ij;
//extern double *M221_ij, *M232_i, M242;
//extern double *M321_ij, *M3X2_ij, *M332_i, M3X3;
extern double *nc1i, *nc2i, *CNc;
extern double nc2_sum, nc12_sum;
extern float **Econt_T, T_ratio;
extern float SEC_STR;
extern float **E_loc_over_T;
