# Supplementary material for: Influence of mutation bias and hydrophobicity on the substitution rates and sequence entropies of protein evolution
Source: PeerJ. 2018 Oct 5;6:e5549. doi: 10.7717/peerj.5549 (PMC6174885; doi:10.7717/peerj.5549)
Supplement: Supplemental Information 1 — The source code (in C programming language) can be compiled and run as explained in the README file included in the package. [file peerj-06-5549-s005.zip › Sec_str_16_NR.h]

int N_SS=16;
char SEC_EL[16]="CTS01234HcXABEYZ"; // S=T here
char AA_ss[20]="AEQDNLGKSVRTPIMFYCWH";
double E_loc[16][20]={
  {0.3100,0.5079,0.2478,0.0468,0.0394,-0.0627,0.1413,0.3054,0.0369,-0.0204,0.2139,0.1007,-0.836,-0.1836,-0.0610,-0.3199,-0.0948,-0.2896,-0.1539,-0.0229},//(C)
  {0.2540,0.2075,0.1458,-0.0930,-0.4534,0.1162,-0.8354,0.0839,0.0826,0.6816,0.1395,0.3279,-0.4062,0.6434,0.0875,-0.0813,-0.0506,0.0774,-0.1531,-0.1351}, //(T)
  {0.3756,0.3147,0.2131,-0.3157,-0.2943,0.1834,-0.6516,0.1362,-0.1345,0.3097,0.1148,-0.0725,-0.1161,0.2754,0.1512,-0.1015,0.0176,0.0025,0.0269,-0.1044}, //(S)
  {0.7440,0.7582,0.6592,-1.0219,-0.8647,0.8854,0.1828,0.5636,-0.9535,1.4304,0.4965,-0.7586,-0.7527,1.1806,0.4135,0.6662,0.6172,-0.1526,0.5908,-0.1810},  //(0)
  {-0.0613,-0.1089,0.2268,0.2208,0.7467,-0.0860,0.3720,0.0625,0.1653,0.1061,0.1012,0.3294,-1.1582,0.0859,0.1642,-0.0054,0.0388,0.5983,-0.3662,0.3036},   //(1)  
  {-0.1841,-0.6967,-0.0553,-0.3569,0.1691,0.2073,0.3814,0.1754,-0.1017,0.4085,0.1039,0.2927,0.1346,0.3075,0.1333,0.0120,0.0716,0.3355,-0.5189,-0.0931},  //(2)  
  {-0.1139,-0.7097,-0.4484,-0.5602,0.2015,0.1309,0.5512,0.1678,0.0896,0.1551,0.2105,-0.0321,0.8426,0.3710,0.0504,0.1964,0.2345,0.2499,0.1988,0.0282},    //(3)  
  {-0.5294,0.2436,-0.2990,0.6227,0.5838,-0.3396,0.7644,-0.2007,0.4524,-0.1994,-0.3692,0.3107,6.7568,-0.3209,-0.1590,0.0074,0.0635,0.2661,0.0684,0.3930}, //(4)  
  {-0.4143,-0.3072,-0.3037,0.2193,0.1329,-0.2135,0.7693,-0.2928,0.2310,0.1866,-0.2936,0.3373,1.7111,-0.0531,-0.2042,0.2321,0.1703,0.2521,0.2176,0.1475}, //(H)  
  {-0.1974,-0.061,-0.1041,0.2857,-0.0168,-0.5148,1.0597,-0.1133,-0.001,0.4583,-0.0806,0.1912,9.999,0.2065,-0.3424,-0.3792,-0.3580,0.0824,-0.1037,-0.144},//(c)
  {-0.0476,0.7612,0.1964,-0.0430,-0.2945,-0.1825,-0.7945,0.4617,-0.0236,0.3058,0.1863,0.5285,9.999,0.0513,0.061,-0.4667,-0.2006,-0.5057,0.1371,-0.2437}, //(X)
  {0.1445,0.2007,0.0939,-0.0333,0.0270,0.5552,-0.1311,-0.1406,-0.0653,0.2121,0.0523,-0.1406,-1.0981,0.4168,-0.2841,0.3082,0.2442,0.0415,-0.0142,0.0335}, //(A)
  {0.3620,0.0818,0.0171,0.7181,0.3454,0.2639,0.0063,-0.2729,0.0177,-0.4313,-0.1035,-0.3565,1.0705,-0.3006,0.0927,-0.0358,-0.2124,0.0995,-0.1829,-0.1098},//(B)
  {0.1401,0.111,0.1055,0.4272,0.3408,0.1076,0.056,0.067,-0.0085,-0.5571,0.0564,-0.2988,0.7087,-0.3122,0.1982,0.0644,-0.1129,-0.1575,0.2078,0.0533},      //(E)
  {0.416,0.2833,0.2041,-0.1787,-0.0441,0.1341,0.2797,0.1956,-0.1362,-0.342,0.1392,-0.1778,-0.0712,-0.2559,0.1631,-0.0918,-0.1320,-0.2194,-0.1243,-0.138},//(Y)
  {0.2161,0.496,0.2924,-0.4573,-0.2658,0.077,-0.2348,0.3268,-0.2561,-0.0057,0.3254,-0.3681,-0.0243,0.1264,0.1194,0.2180,0.2011,-0.5941,0.1999,-0.1026}   //(Z)
};
