# Supplementary material for: Influence of mutation bias and hydrophobicity on the substitution rates and sequence entropies of protein evolution
Source: PeerJ. 2018 Oct 5;6:e5549. doi: 10.7717/peerj.5549 (PMC6174885; doi:10.7717/peerj.5549)
Supplement: Supplemental Information 1 — The source code (in C programming language) can be compiled and run as explained in the README file included in the package. [file peerj-06-5549-s005.zip › Sec_str_all.h]

int Read_secondary_structure(struct residue *res, char *file,
			     char *chain_to_read, int nres);
float **Read_propensity(char *name_in);
extern char SEC_EL[16];
