# Supplementary material for: Influence of mutation bias and hydrophobicity on the substitution rates and sequence entropies of protein evolution
Source: PeerJ. 2018 Oct 5;6:e5549. doi: 10.7717/peerj.5549 (PMC6174885; doi:10.7717/peerj.5549)
Supplement: Supplemental Information 1 — The source code (in C programming language) can be compiled and run as explained in the README file included in the package. [file peerj-06-5549-s005.zip › Sec_str_comp.h]

double Compute_E_loc(int *i_sec, short *aa_seq, int L);
void Initialize_E_loc(float T, float SEC_STR);
double Delta_E_loc(int i_sec, short aa_old, short aa_new);
