# Supplementary material for: Influence of mutation bias and hydrophobicity on the substitution rates and sequence entropies of protein evolution
Source: PeerJ. 2018 Oct 5;6:e5549. doi: 10.7717/peerj.5549 (PMC6174885; doi:10.7717/peerj.5549)
Supplement: Supplemental Information 1 — The source code (in C programming language) can be compiled and run as explained in the README file included in the package. [file peerj-06-5549-s005.zip › selection.h]

int Selection(float fitness, float fitness_old, int N_pop);

// Old fitness functions
float Fitness_pow_E_a(float x_E, float x_alpha, float sel_coeff);
float Fitness_pow_min(float x_E, float x_alpha, float sel_coeff);
