# Supplementary material for: Influence of mutation bias and hydrophobicity on the substitution rates and sequence entropies of protein evolution
Source: PeerJ. 2018 Oct 5;6:e5549. doi: 10.7717/peerj.5549 (PMC6174885; doi:10.7717/peerj.5549)
Supplement: Supplemental Information 1 — The source code (in C programming language) can be compiled and run as explained in the README file included in the package. [file peerj-06-5549-s005.zip › thread_rem.h]

#include "protein3.h"
float alpha_REM(short *sequence, float *E_nat, float *zz, int len_nat,
		float *cont_ave, float *cont_dev, int res_mut, int aa_old,
		int mutation);
