# Supplementary material for: Influence of mutation bias and hydrophobicity on the substitution rates and sequence entropies of protein evolution
Source: PeerJ. 2018 Oct 5;6:e5549. doi: 10.7717/peerj.5549 (PMC6174885; doi:10.7717/peerj.5549)
Supplement: Supplemental Information 1 — The source code (in C programming language) can be compiled and run as explained in the README file included in the package. [file peerj-06-5549-s005.zip › wag.h]

char AA_WAG[20]="ARNDCQEGHILKMFPSTWYV";
float WAG[20][20]={
  {0,0,0,0,0,0,0,0,0,0,0,0,0,0,0,0,0,0,0,0},
  {0.5516,0,0,0,0,0,0,0,0,0,0,0,0,0,0,0,0,0,0,0},
  {0.5098,0.6353,0,0,0,0,0,0,0,0,0,0,0,0,0,0,0,0,0,0},
  {0.7390,0.1473,5.429,0,0,0,0,0,0,0,0,0,0,0,0,0,0,0,0,0},
  {1.0270,0.5282,0.2653,0.0303,0,0,0,0,0,0,0,0,0,0,0,0,0,0,0,0},
  {0.9086,3.0355,1.5436,0.6168,0.0988,0,0,0,0,0,0,0,0,0,0,0,0,0,0,0},
  {1.5828,0.4392,0.9472,6.1742,0.0214,5.4695,0,0,0,0,0,0,0,0,0,0,0,0,0,0},
  {1.4167,0.5847,1.1256,0.8656,0.3067,0.3301,0.5677,0,0,0,0,0,0,0,0,0,0,0,0,0},
  {0.3170,2.1371,3.9563,0.9307,0.2490,4.2941,0.5700,0.2494,0,0,0,0,0,0,0,0,0,0,0,0},
  {0.1933,0.1870,0.5542,0.0394,0.1701,0.1139,0.1274,0.0304,0.1382,0,0,0,0,0,0,0,0,0,0,0},
  {0.3979,0.4977,0.1315,0.0848,0.3843,0.8695,0.1543,0.0613,0.4995,3.1710,0,0,0,0,0,0,0,0,0,0},
  {0.9063,5.3514,3.0120,0.4790,0.0740,3.8949,2.5844,0.3736,0.8904,0.3238,0.2576,0,0,0,0,0,0,0,0,0},
  {0.8935,0.6832,0.1982,0.1038,0.3905,1.5453,0.3151,0.1741,0.4041,4.2575,4.8540,0.9343,0,0,0,0,0,0,0,0},
  {0.2105,0.1027,0.0962,0.0467,0.3980,0.0999,0.0811,0.0499,0.6794,1.0595,2.1152,0.0888,1.1906,0,0,0,0,0,0,0},
  {1.4385,0.6795,0.1951,0.4240,0.1094,0.9334,0.6824,0.2436,0.6962,0.09993,0.4158,0.5569,0.1713,0.1614,0,0,0,0,0,0},
  {3.3708,1.2242,3.9742,1.0718,1.4077,1.0288,0.7049,1.3418,0.7402,0.3194,0.3447,0.9671,0.4939,0.5459,1.6133,0,0,0,0,0},
  {2.1211,0.5544,2.0301,0.3749,0.5129,0.8579,0.8228,0.2258,0.4733,1.4582,0.3266,1.3870,1.5161,0.1719,0.7954,4.3780,0,0,0,0},
  {0.1131,1.1639,0.07192,0.1298,0.7171,0.2157,0.1566,0.3370,0.2626,0.2125,0.6653,0.1375,0.5157,1.5296,0.1394,0.5237,0.1109,0,0,0},
  {0.2407,0.3815,1.0860,0.3257,0.5438,0.2277,0.1963,0.1036,3.8734,0.4202,0.3986,0.1333,0.4284,6.4543,0.2160,0.787,0.2911,2.4854,0,0},
  {2.0060,0.2518,0.1962,0.1523,1.0021,0.3013,0.5887,0.1872,0.1184,7.8213,1.8003,0.3054,2.0584,0.6499,0.3149,0.2327,1.3882,0.3654,0.3147,0}
};
float fWAG[20]={0.08663,0.04397,0.03909,0.057045,0.019308,0.036728,0.058059,0.083252,0.024431,0.04847,0.08621,0.062029,0.019503,0.038432,0.045763,0.069518,0.061013,0.014386,0.035274,0.070896};
float WAGMUT[20][20]={
{0,0,0,0,0,0,0,0,0,0,0,0,0,0,0,0,0,0,0,0},
{0.4193,0,0,0,0,0,0,0,0,0,0,0,0,0,0,0,0,0,0,0},
{0.5763,0.3539,0,0,0,0,0,0,0,0,0,0,0,0,0,0,0,0,0,0},
{1.1726,0.1155,5.4363,0,0,0,0,0,0,0,0,0,0,0,0,0,0,0,0,0},
{1.2401,0.3277,0.2563,0.0434,0,0,0,0,0,0,0,0,0,0,0,0,0,0,0,0},
{1.0777,1.8078,1.2739,0.7321,0.0993,0,0,0,0,0,0,0,0,0,0,0,0,0,0,0},
{2.4894,0.3365,0.9709,8.8055,0.0293,6.4164,0,0,0,0,0,0,0,0,0,0,0,0,0,0},
{1.9667,0.4160,1.0611,1.0979,0.3903,0.3596,0.7517,0,0,0,0,0,0,0,0,0,0,0,0,0},
{0.3695,1.2473,3.2172,1.0895,0.2374,3.8376,0.6604,0.2707,0,0,0,0,0,0,0,0,0,0,0,0},
{0.2463,0.1283,0.5958,0.0693,0.1438,0.1235,0.1961,0.0496,0.1430,0,0,0,0,0,0,0,0,0,0,0},
{0.5611,0.3850,0.1705,0.1739,0.3617,1.0705,0.2778,0.1138,0.5867,2.0215,0,0,0,0,0,0,0,0,0,0},
{1.3244,3.8381,2.6987,0.6257,0.0934,4.1594,3.2706,0.4651,0.9388,0.4259,0.4099,0,0,0,0,0,0,0,0,0},
{1.1128,0.4287,0.1854,0.1430,0.3724,1.5352,0.4025,0.2224,0.3892,3.7285,4.9090,1.0799,0,0,0,0,0,0,0,0},
{0.3336,0.0867,0.1310,0.1017,0.3980,0.1357,0.1590,0.1020,0.8626,0.7773,1.7780,0.1509,1.3151,0,0,0,0,0,0,0},
{1.6804,0.4086,0.1571,0.4707,0.1141,0.8414,0.7871,0.2394,0.6137,0.1279,0.5917,0.6042,0.1835,0.2558,0,0,0,0,0,0},
{3.7776,0.6906,2.8608,1.0910,1.3704,0.8666,0.7497,1.2355,0.6135,0.3773,0.4662,0.9470,0.4888,0.7988,1.2535,0,0,0,0,0},
{2.5271,0.3353,1.6475,0.4423,0.5138,0.7870,0.9768,0.2431,0.4231,1.5538,0.4024,1.4837,1.5258,0.2306,0.7134,3.6406,0,0,0,0},
{0.1300,0.6815,0.0684,0.1847,0.5651,0.2077,0.2110,0.4344,0.2418,0.1624,0.5650,0.1704,0.4561,1.3850,0.1478,0.5184,0.1075,0,0,0},
{0.3269,0.2618,1.1404,0.5443,0.4795,0.2495,0.3053,0.1664,4.0233,0.3168,0.3501,0.1795,0.4163,5.9567,0.2751,0.9099,0.3156,1.9481,0,0},
{2.9946,0.2079,0.2636,0.3168,1.0309,0.3996,1.0985,0.3432,0.1494,5.8645,1.5274,0.5069,2.2802,0.6369,0.4650,0.3253,1.8041,0.3438,0.3145,0}
};
