# Supplementary material for: Influence of mutation bias and hydrophobicity on the substitution rates and sequence entropies of protein evolution
Source: PeerJ. 2018 Oct 5;6:e5549. doi: 10.7717/peerj.5549 (PMC6174885; doi:10.7717/peerj.5549)
Supplement: Supplemental Information 1 — The source code (in C programming language) can be compiled and run as explained in the README file included in the package. [file peerj-06-5549-s005.zip › Input_Prot_evol.in]

#####################################################################
#                                                                   #
#         Parameters for the program Prot_evol                      #
#                                                                   #
#####################################################################
#===================================================================
# A) Input files defining the protein
#PDB=/data/ortizg/databases/pdb/1a8h.pdb  # file_pdb 3tfh
PDB=/data/ortizg/databases/pdb/2tps.pdb  # file_pdb 3tfh
CHAIN=  A
#SEQ=	tpis.dna	# file_seq (optional)
#PDB=    1tre__A        # as pdb code (must be in FILE_STR)
#ALI= seq.aln           # Related proteins in FASTA format 
#====================================================================
# B) Thermodynamic model
TEMP=	0.5		# Temperature
SU1=	0.065		# configurational entropy per residue (unfolded)
SC1=    0.065		# configurational entropy per residue (misfolded)
SC0=    0.0		# configurational entropy offset (misfolded)
REM=    2 (1,2,3)	# Use up to 1,2,3 moments of misfolding energy?
A_LOC=  1		# Coefficient of local interactions
FILE_STR=/home/ubastolla/RESEARCH/PROT_EVOL/INPUT/structures.in 
# List of alternative contact matrices for misfolding computations
#====================================================================
# C) Selection model
MEANFIELD= 1		# Mean field computations?
OPT_LAMBDA= 1           # Optimize LAMBDA? (1=Yes default)
MODEL= ALL  		# Optimization criterion. Allowed: NAT ALL DG
DG_OPT= -1              # Target value of DeltaG if OPT_LAMBDA and MODEL=DG
LAMBDA= 0.90 		# LAMBDA~ NPOP*exp(-DELTA G/TEMP) (if OPT_LAMBDA=0)
# D) Evolution simulations
TMAX=   000		# ITMAX: # of substitutions
NEUTRAL= 0		# 1:Neutral landscape 0:Npop dependent selection
NPOP=	10		# N_pop, population size (if MEANFIELD=0)
#====================================================================
# E) Mutation model, HKY model.Parameters: nucleotide freq., tt_ratio
GET_FREQ=2		# 0= Use input nucleotide frequencies if any
#			# 1= Fit nucleotide frequencies from prot sequences
#			# 2= Fit amino acid frequencies from prot sequences
REMUT=0			# Improve mutation parameters after selection?
EXCHANGE=MUT FLUX	# Exchangeability matrix: RATE, FLUX, EXCH, MUT
MATRIX=JTT		# Empirical rate matrix (JTT or WAG)
FREQ A 0.24		# P(A) (if GET_FREQ=0)
FREQ T 0.16		# P(T) (if GET_FREQ=0)
FREQ G 0.36		# P(G) (if GET_FREQ=0)
FREQ C 0.24		# P(C) (if GET_FREQ=0)
kCpG=5 			# CpG transition ratio
TT_RATIO=1		# transition-transversion ratio (>1)
TWONUCMUT=0		# Ratio between 1-nuc and 2-nuc mutations
# Mut_par:  0.314 0.179 0.312 0.195 4.81 1 0
# Likelihood= -62.37
# Mut_par:  0.314 0.179 0.195 0.312 4.81 1 0
# Likelihood= -91.87
#======================================================================
# F) Output
PRINT_E= 1		# If MEANFIELD, print site-dependent exchangeability
#	 		# matrices? 
FORMAT=PAML		# Use PAML format for exchangeability matrix
# Obsolete
# INPUT_DIR=INPUT/	# Direc tory where default input files are found.
# They are gen_code_ATGC.in and structures.in
#FILE_ENE=	energy_BKV.in       # Contact interaction parameters
#REM3=	0		# ? Use third cumulant in REM calculation?
